# Supplementary material for: Anti-Colitic Effect of an Exopolysaccharide Fraction from Pediococcus pentosaceus KFT-18 on Dextran Sulfate Sodium-Induced Colitis through Suppression of Inflammatory Mediators
Source: Polymers (Basel). 2022 Aug 31;14(17):3594. doi: 10.3390/polym14173594 (PMC9460603; doi:10.3390/polym14173594)
Supplement: Supplementary file 1 [file polymers-14-03594-s001.zip]

Archive with 1 entries (1 files):
- polymers-1798737-supplementary.pdf
